# Supplementary material for: Molecular characterization of nervous system organization in the hemichordate acorn worm Saccoglossus kowalevskii
Source: PLoS Biol. 2023 Sep 19;21(9):e3002242. doi: 10.1371/journal.pbio.3002242 (PMC10508912; doi:10.1371/journal.pbio.3002242)
Supplement: S1 Table — (A) NIH EST accession numbers for S. kowalevskii homologs of vertebrate genes identified in an EST library screen [145]. (B) Gene sequence and accession number used to generate the HCR hairpins. (C) Primer sequence used to generate fragments for transgene listed in D. (D) Transgene name and sequence used in this study as well as the gene accession number. (XLSX) [file pbio.3002242.s001.xlsx]

## Sheet: supplementary table
	S1 Table
A)	RNA in situ Gene	EST Access #
	Dopamine transporter (DAT)	G142P60116RF4
	Glutamic Acid Decarboxylase (GAD)	G6027491317
	GPC	G178P60076RG2
	Histidine Decarboxylase (HDC)	G142P60145RF11
	Luqin (RWamide)	G142P60091RF7
	Prohormone Convertase 2 (PC2)	G826P59RB9
	Tryptophan hydroxylase 2 (TPH)	G826P5282RG11
	Tyrosine Hydroxlase (TH)	G613P6079RA4
	Vesicular GABA Transporter 1 (VGAT1)	G142P60044RE10
	VIG, IVG	G826P5251RB11
	GnRH	G142P60272RG7
	CalC	G826P5352RC9
	Vasotocin	G178P60059RH3
B)	HCR Gene	Asseccion #	Sequence	Size	amplifyer	Probe size
	TH	XM_006813504.1	gCUAgACUggAggUCUAUAUUAUCUCgUUgAUCAgUgUAAAUAUgUUUgAUAgggAAgCCACUUUACUUCAUAUAgAgUCAAggCCAUCgAAgACAAUUgAUgAAgUUCAUgAgUUUUACAUAAAgUgCgAggCAAgAAUCCACgUAUgCAAgAAUCUUgUAgCAUCCUUgAAAgAAgUggCAAgUCACgUgACUCUACAUgACgAAAAAAUUAAgAAAgACAAAAAAgAAgUUCCUUggUUUCCUAAgAAgAUAUCAgAgCUUgAUAAAUgUACgCAUCUUAUgACUCAAUAUgAACCAgAUUUggAUUCAgAgCAUCCUggUUUCUCggACAAgAAUUAUAgAgAAAgAAgAAAAgAAAUAACAgAAAUUgCCUUCAACUAUAAACAUggACAAgUU…	2890	B1	20
	GAD	XM_002740628	AUgUCUUUUgAUUUAggCUUCgACUAUgAAgCggAAUCUgAgAAAAAUgUAgCgCUAAUAACAgAggACAUggCUAgCCgAAAAAUgAgUCUUgACgAUACgACCAACCAUACAUCAAACAgAUAUggCgAgAAUUUggCgAAgCUACgCggAUACAgAAgAgAUCACUCUggUCCCgAUAgACCUgACUUUAgUACAAUAUAUgCCAgAgAgCUUUUACCACAAggUUCCAgCgAACUgACUggAAAgUUCCUAAAAgAAgUUgUCgAUCAgUUAAUUgAgUACAUCAAACAAgAACAgAUUCCUgAAACAAAggUACUCgAUUUUCACCAgCCACAUgAACUCAgAgAAAAACUgCAgCUggAUAUUACAgAUAAACCAgUAACACUggAACAgCUA…	4265	B3	20
	VGLUT3	XM_002739644	AUgCCggUCAgCgUUUUUgAAAgUUUgAAAAgUCgUUUUAUUggAggUggACAAgAUgCAAAAgACCACAUgCAgAUUgggCUAACAAggAUUAUgAAgAAgUCggAAgAUgAgAAAUgUCUAgUUAAUCAUgACUCCCUCAACggUAgUAUCgCACACUAUgACgACgCUgAUgAggUggAAAAAgAgAAAAAAAAgUUCCggCUACCACAgUgUggUACAAgCAAACgUUAUAUUUUAUCUAUUCUCAgCUCUAUUggUUUUUgUAUAUCAUUUggUAUUCgAUgCAACCUCggUgUAgCAAUUgUAgAUAUggUUAACAAUAAUACAgAUCACAUCCAUggAAAgACCCAUUUACAUAUACgUgAAUUUgAUUggAgUCCUAAUAUAgUggggUUg…	1722	B3	20
	DAT	NM_001168055	ACACUggCUUAgUCgAAgUCACUUUUAUUgUCgUACCAUUggCUACCCCUUgCgACgUAAAggUUUUCAAAAUUgCUgCAAAAUggUCgAAggAgAgAAggACAgUUAUggAAAAUCgCCAAAUUACgggAgAAUAggACUUgAAAgUgUCgACAUAAAUUCggAgAAAgAAgCAAUAACAAACAgUAAggAggCggAAgUCAUUgAgUgUACAUUgAUgAgggCAgACCAAACAgggggACCAAAAgAUgggCgCgAgACgUggAgCAAAAAAgUggACUUCCUUCUCUCggUUAUUgggUUUUgUAUCgAUCUCgCCAAUgUAUggAggUUCCCgUAUCUAUgCUACAAAAAUggAggAggUgCCUUCCUUAUACCAUACAUCAUAAUgCUggUAgU…	3249	B3	20
	Vasotocin	NM_001168017	GTCCCTGCCTCTATATCTTTTAATAATGATCAACAATATTTACAAAAAGAAGACGTTGGCCTGAGCACATTTCCACTCAACTTTAACCCGGTCCCTGCCTCTATATCTTTTTATCTTCACAAAACCATTAGATAACTTGAATAAATACAGGTTATGTTATTTCCACTCAACTTTAACCCGGTCCCTGCCTCTATATCTTTTGCATTGCATACATTTATAACACATACAGTGTTTACTAGAGTTTTAACTGTTCCACTCAACTTTAACCCGGTCCCTGCCTCTATATCTTTGACGTAATAGGGTATTGTTTTATTGCAACTTGATACAATAAAATTTAAACTTCCACTCAACTTTAACCCGGTCCCTGCCTCTATATCTTTAACATAAATGTATCGTTCC…	2250	B3	33
	GnRH	XR_438542	CAUAAAAAgAAggUgUCCAgAgCUCACACCUUACCUCCCCAUUCUgAAgCUUAgCAAgUAgACUCCAUCgAUCAAgAggCgAgCAUCUUCACAAAAUAggACAgCgCUUCCUUCgUCAAgUUAUUgAUAACCAAgAAgCUUCAUgAAgUAAgAUAAAAggCAgACAUAACAUUAUUUgCgCUgAUUCCgUCCCAgUCggCUCUUgAgAAACAUCUCCACAgCACCUgUgCUUAUUAgACgCgUUgCUUUACAAgUgUUCAUUAAggCUgAUAUAUACAUCACCAACACAACgACAAUgAACAgAAgCACggCAAAgACAACAUgUCUAAUAUUggCACUgUUUgUCUUgUUACAACUgUUAAgUCACggUCAggCACAgCCACACUUUUCUCUgAAAgA…	1500	B2	20
	WFMRFamide	G826P521RB1	CCCgACUACCAACUgACACAgAgCgggAAACAUAACAggCAAgUUCggAUCggCCAACAgAACAUUUUUAUUUCAAAAUUgUCCgCgUUCUCCUAUAUUUgUgUUAUAgUgUAgUACgUAAAAAUgAACUUAUAUUCCUUgAUCgUUUUggUUUUggCCAUCgCUAUACAgUCgACCCUUUCUgCAgAUgAUgAACAgUUUAAUUCUCUUgAAgAAUCAAAggCAAAUUCAAAgUUAgAUCAgAUggUgUCUgAUAAACgCAgUCCAAgUAgACAgAAUCCCgCUAgCCgCCAAgCAgCCUUUggAAAACgAUUCgACAUCAAUgACAAACUAgAAUUCUACggUUUAgggAgAAUggUgAgAggAACUUggCCACCgCCAgCAUCUAgUCggACUgCC…	920	B1	15
	NNFamide	XM_002739569.2	UAAAUAUCCgCUAACgAUCCCAUACUUAgUAUAUAUUggACUgCUgUUCgCAACAgUAgCgUCUUUUUCUCAUAgAgCUgggCACUAUAAgAUAUUCAAAAUgAAAUgUUUCggCgUgCUUggCCUggUUgUgUgUAUAgCAUUACUCgAAAUggUAAAAUCUUCggAACUggAAAUggAUCAAgAAgCgCUAUCUUCAgAAggAggCgAgAAACgAAAgUCgAAUgggAAUAAUUUCgggAAACgAgCACCAAAUAUgAAAAAUAACUUCgggAAAAgACCUgACAAUgACgAUAUCUUCAgAAAUUUCgCUggggAAgAAgCCgAgAAACgAAAgUCgAAUgggAAUAAUUUCgggAAACgAgCACCAAAUAUgAAAAAUAACUUCgggAAAAgACC…	1552	B3	20
	CRH	XR_438216	ggCAAAACAgAAAUgCAUUUgUgCAUUgUCAUUAUUAgAUUUAUggCUgUAAUUUUUgUAgCgCUCACAgUAgUCgAAgCCAAUCCAAUUCACCgACCgUCgAUgUUAUCAgAAUggUUgAggACgUUAAAAgACgAgAAUgAUCgUgACACCAAUAUCggCUACAgAgAAAUUACUgCAUUUAAgCgCAAUCCAACgUCCggACACUCAAUUggUUUAUCgUUAgAUAUAAUCAgAgACAgACUUgAgAAggCUgAAUCAgAAAgAAUgCAgCAAgAAAAACAgAgCgACAUCAAUAgAUACAgACAAAACACUgAACUCAUgACAggACUUggAAgACgACgAAgAAgUAUggAAgAAgUUUAUCgACAAUAgACgUgggUUUUUACgCCUCCAggU…	829	B2	11
	orexin	XM_002734948.2	CCTCGTAAATCCTCATCAAAGCTATCTCAAATTCTTACTTTGGCAACAACAAGGTTACAAAAAAATAACTAAATCATCCAGTAAACCGCCCCTCGTAAATCCTCATCAAATCTCATTCGATGTGGTGTTAACAAAGCTGTATGTGTTGTTTGTCCAAAAAAAATCATCCAGTAAACCGCCCCTCGTAAATCCTCATCAAATTCATCGTTAGATCTACAGAAATTACAGTCTAAATGACTTGTGCTAAATTAAATCATCCAGTAAACCGCCCCTCGTAAATCCTCATCAAAGGTTTTATTTTCTACTCAATGTGTTTACTTATAACGTTCAATCCTAATCGAAATCATCCAGTAAACCGCCCCTCGTAAATCCTCATCAAATGAATGAAGCTCACTTCTT…	1440	B2	16
	CalC	XM_002735867.2	CCTCGTAAATCCTCATCAAAACTGGAGAACGCAATGTGGTAATTTTTAACCAAACCAATTTTATTAATTCAAATCATCCAGTAAACCGCCCCTCGTAAATCCTCATCAAACGAATAACTTAAAACAGAAACCAATTTACATTATTTACGATCGTAAGTTTAAATCATCCAGTAAACCGCCCCTCGTAAATCCTCATCAAACTACTGTGTTGGCGAAGAACATTCAAGAGGATAGAGGTGTAAGTGACTACAAATCATCCAGTAAACCGCCCCTCGTAAATCCTCATCAAAAGACTGAAGAGTAGCATCAAAAATATTAAAAAAAAAATCTTATAATGCGAAAATCATCCAGTAAACCGCCCCTCGTAAATCCTCATCAAATGTACAATAATGTGATATA…	1800	B2	20
	TRH	XM_002734602.2	ACggAACACUgggAACAgAAgCUUgCUAUAUggUgUgCgCgUCCCCUUCUgAUAgAUCACAUAUAUACAAACUCgACgUUgUgCCgUUCUUUCAAgUUUgAgUCgAUAAACgAgggCUUUgUUUUgUgUgCCACCgUCUUUgAgggggAAACgUUgUAgCUgACgACUggUAAAAAgAACAUAgAAgAAAUAACgCCgAACAUggggCgCUgUAgUUACAAAUAUggAACgUgUCUUUUUgUgAUCgUAUUUgUUUggUCUUgCUUUCUAgCAAgUgCCCAggAACAAgAAgCUUACAAAgAUUUAAACUAUCUACCAggCgUUUACgAAAAACCUgAAggAgAggUAAUAgAAgAgCCggCAgAgAAAAggCAAUUUCUAAgUAACggCUAUCCAggA…	1867	B2	20
	achatin	XM_002732101.2	CCTCGTAAATCCTCATCAAAGCGTAATTTTATTCGTTCTTTATACTCATTGCTATATTATACAAATACATAAATCATCCAGTAAACCGCCCCTCGTAAATCCTCATCAAAGCTGGTAACATATATGTTACAGTGCCAATACTTTTTCCGACTGATTTTTAAAATCATCCAGTAAACCGCCCCTCGTAAATCCTCATCAAATAGTTTAATATTTTATGTTTATAAACAGAAAAGCCGTTCCATATTTTATAAAATCATCCAGTAAACCGCCCCTCGTAAATCCTCATCAAAGCTCTGTCTTAAATAGTCATTTTTTTAACTATTGAAAACGAATTTTCTACAAATCATCCAGTAAACCGCCCCTCGTAAATCCTCATCAAAGAATTGTTGAAGACTTATA…	2520	B2	28
	CCK	XM_002738068.2	CCTCGTAAATCCTCATCAAATTCTTTATCAGCTCTTGTAACACGGTCAGCCAAGTATCATTTCCCAACCAAAATCATCCAGTAAACCGCCCCTCGTAAATCCTCATCAAAGACCGTTTATTGTGCACTGATGTTTGGAAGTCTGAAATGTGCCTTAAATGAAATCATCCAGTAAACCGCCCCTCGTAAATCCTCATCAAATATAACTGTCAAATATTTGCGTAGACGTTTTCTCCCAGGTAACCTCGCGGAAATCATCCAGTAAACCGCCCCTCGTAAATCCTCATCAAAAGATAACACGTCCGTTTCATAATCATTTGTTCAGATCGTCGTCGTCTTCAAAATCATCCAGTAAACCGCCCCTCGTAAATCCTCATCAAAAATGTATCATCGTCATCCC…	1710	B2	19
C)	Primer Name	Sequence
	flex_5prime	cgctttaattcaacctcaaaATGCTGTGCTGTATGAGAAGAACC
	flex_3prime	gtccatgccgagagtgatccttACCCTCCGCCCAGGCCGGCGAACTT
	flex_3prime-alt	gtccatgccgagagtgatccttCACCATCGACCCGAATTGCC
	5UTRsynapsin_flex	TTTTGAGGTTGAATTAAAGCGGGTGA
	HLC5primer_new	GGATCACTCTCGGCATGGAC
	HLC5Prime	ATGGTGAGCAAGGGCGAG
	HLC3Prime	CGAACCACTTTGTACAAGAAAGCTT
	5utrTH	ctcgcccttgctcaccatTATACAGCCATAAAACTAATGTCAGG
	5th	aagctttcttgtacaaagtggttcgCCAAGTGAGCGAGTGAAACG
	5utrSynapsin	ctcgcccttgctcaccatTTTTGAGGTTGAATTAAAGCGGGTGA
	8Synapsin	aagctttcttgtacaaagtggttcgACAGTACATGCAGTTAAGGTGTGG
D)	Transgene name	Gene	Sequence insert	Vector Backbone
	TH:eGFP	TH (XM_006813504.1)	CCAAGTGAGCGAGTGAAACGTATGGCGATCACCTTTGGCCTTTCAGAAGGTTGCTATGCAGCTGCTTTAGGAAATGCTTTGAAGATATTTGAGGTATGTATTATCCCCCAAAAATTATAGCGGGGGAGTCGTCACCTGAGCATGCGTCAGATGGCCATAGCGTGTCATTGTTTACAAACAAGCGTCTACCCATGGGCCTTTGCGTTTTTAGCGTGTGTTGCTATCGCCGCTTGGGGCTCAATTCCCGCGCGTGCGCAGGTGACGACCCTCCCGCTTTAAACACATCGATACACAATCAAACATTTAACATCAGTTCAAATTTTATTGCCGGCAACATTTTGTTGAAAGCCCTTTTATTTTGAATAACTTGGTCCAAGACGTTCTCCTATTCGTGTTTCG…	HCL
	Synapsin:eGFP	Synapsin (XM_006820227.1)	ACAGTACATGCAGTTAAGGTGTGGCCTTATGCTAGCAGTCATTTCTTAGACATTATTCACGATATGGGCTTGACATTTTAACTACATTTGTATCAAGATAATGAAGAAAAACCTTTTTAATTTTTTTTTATATTGTCATTAAAGCTGAAACAATAACATTTAAGAACAGCCATTGGGAGAATGTATAATAATTTTGAATTGTTGGTATGTATATTAGGCTTGGTGTCTGTTCTGTTTTAAAAAATATTTAATATTAAAAATATGAGAAGACTCATACGACTGATAAATATAATGGTAGTAGGAAATCTTAATCTTACCAATTTCTATTATAGATTACACTTAGAATATTAATGTTTTTAACTAGATTATAATAATGAATAATGTTATTATAATTAGTCA…	HCL
	Synapsin:mGFP--T2A--(mouse)Synaptophysin-mRuby	Synaptophysin (NM_009305.2)	ATGCTGTGCTGTATGAGAAGAACCAAACAGGTTGAAAAGAATGATGAGGACCAAAAGATCATGGTGAGCAAGGGCGAGGAGCTGTTCACCGGGGTGGTGCCCATCCTGGTCGAGCTGGACGGCGACGTAAACGGCCACAAGTTCAGCGTGTCCGGCGAGGGCGAGGGCGATGCCACCTACGGCAAGCTGACCCTGAAGTTCATCTGCACCACCGGCAAGCTGCCCGTGCCCTGGCCCACCCTCGTGACCACCCTGACCTACGGCGTGCAGTGCTTCAGCCGCTACCCCGACCACATGAAGCAGCACGACTTCTTCAAGTCCGCCATGCCCGAAGGCTACGTCCAGGAGCGCACCATCTTCTTCAAGGACGACGGCAACTACAAGACCCGCGCCGAGGTG…	Synapsin:eGFP
